# Supplementary material for: Brief Report: Nasal colonization with Staphylococcus aureus and methicillin resistant Staphylococcus aureus among community-dwelling older adults with comorbidities seeking follow-up medical care in Central Sri Lanka
Source: Access Microbiol. 2024 May 21;6(5):000724.v3. doi: 10.1099/acmi.0.000724.v3 (PMC11316518; doi:10.1099/acmi.0.000724.v3)
Supplement: Uncited Supplementary Material 1. [file acmi-6-00724-s001.xlsx]

## Sheet: Common Data Base FINAL
Sample no	Lab no	Isolate No	Age	Age groups	Gender	Ethnicity	Admitted to a hospital within a year [ Yes/ No ]	No. of stays	Duration of stay in hospital [days]	SurgicaI interventions within a year	When is the Surgery done? (years)	Clinic visits [ Yes / No]	How frequently visits to clinics	Antibiotics used within a year [ Yes / No]	Antibiotic 1	Antibiotic 2	Antibiotic 3	Antibiotics used within last 3 months [ Yes / No]	Antibiotic 1	Antibiotic 2	Accomodation[Home / Elderly home]	Adults in the house	School children in the house	Preschoolers in the house	total kids	Number of occupants at home	Sleep in [ Seperate room / Not]	Pets in the house ( yes/ no)	Dogs	Cats	Other	Farm animals	Duration of Stay (Years)	Skin lesion (yes /no)	Skin lesion- Site	Skin lesion-Duration (year)	Skin lesion-Redness	Skin lesion-Itching	Skin lesion-Pain	Skin lesion-Swelling	Skin lesion-Other	Frequency of bathing	Hand wash - Before meal	Hand wash - After toilet	HTN	DM	DL	Immunomodulators /Chemotherapeutic agent Used (yes/no)	Immunomodulators /Chemotherapeutic agent
J006	1	0	Data deleted keeping with journal requirements to preserve anonymity	65-69	Data deleted keeping with journal requirements to preserve anonymity	Data deleted keeping with journal requirements to preserve anonymity	No	0	0	No	No	Yes	Once a month	No	No	No	No	No	No	No	Data deleted keeping with journal requirements to preserve anonymity	Data deleted keeping with journal requirements to preserve anonymity	Data deleted keeping with journal requirements to preserve anonymity	Data deleted keeping with journal requirements to preserve anonymity	Data deleted keeping with journal requirements to preserve anonymity	<5	Separate room	Yes			No	No	3	No	No	0	No	No	No	No	No	Thrice a week	Data deleted keeping with journal requirements to preserve anonymity	Data deleted keeping with journal requirements to preserve anonymity	Yes	No	Yes	No	No
A001	2	0		65-69			No	0	0	No	No	Yes	Once a month	No	No	No	No	No	No	No						>5	Not	No			No	Yes	2	No	No	0	No	No	No	No	No	Twice a week			Yes	No	Yes	Yes	Glucocorticoid
A005	3	0		80-84			No	0	0	No	No	Yes	Once a month	No	No	No	No	No	No	No						<5	Separate room	Yes			No	No	25	No	No	0	No	No	No	No	No	Other			Yes	No	Yes	No	No
G006	4	0		65-69			No	0	0	No	No	Yes	Once a month	Yes	Amoxicillin	No	No	Yes	Amoxicillin	No						<5	Separate room	Yes			No	Yes	1	No	No	0	No	No	No	No	No	Daily			No	No	Yes	No	No
A002	5	0		65-69			No	0	0	No	No	Yes	Once a month	No	No	No	No	No	No	No						<5	Separate room	No			No	No	0	No	No	0	No	No	No	No	No	Daily			Yes	No	Yes	No	No
H006	6	0		65-69			No	0	0	No	No	Yes	Once a month	Don't know	No	No	No	Don't know	No	No						<5	Separate room	Yes			No	No	20	Yes	Upper limb, Lower limb	2	No	Yes	No	Yes	No	Thrice a week			Yes	No	Yes	No	No
F002	7	0		75-79			Yes	1	5	No	No	Yes	Once a month	Yes	Metranidazole	No	No	Yes	Metranidazole	No						<5	Separate room	No			No	No	0	Yes	back	0.25	No	Yes	No	No	No	Once a week			Yes	No	No	No	No
J005	8	0		65-69			No	0	0	No	No	Yes	Once a month	No	No	No	No	No	No	No						<5	Separate room	No			No	Yes	0.5	No	No	0	No	No	No	No	No	Twice a week			Yes	No	Yes	No	No
F006	9	0		80-84			No	0	0	No	No	Yes	Once a month	Yes	Amoxicillin	No	No	Yes	Amoxicillin	No						<5	Separate room	Yes			No	No	3	No	No	0	No	No	No	No	No	thrice a week			Yes	Yes	Yes	No	No
F007	10	0		65-69			Yes	2	5	Yes	1	Yes	Once a month	Yes	Don't know	Don't know	Don't know	No	No	No						>5	Separate room	No			No	No	0	No	No	0	No	No	No	No	No	Once a week			Yes	No	No	No	No
I006	11	11.1		75-79			Yes	6	12	No	No	Yes	Once a month	No	No	No	No	No	No	No						<5	Separate room	No			No	No	0	No	No	0	No	No	No	No	No	Once a week			No	Yes	No	No	No
H002	12	0		65-69			No	0	0	No	No	Yes	Once a month	No	No	No	No	No	No	No						<5	Separate room	No			No	No	0	No	No	0	No	No	No	No	No	Thrice a week			Yes	No	Yes	No	No
E005	13	0		70-74			No	0	0	No	No	Yes	Once a month	No	No	No	No	No	No	No						<5	Separate room	Yes			No	No	30	No	No	0	No	No	No	No	No	daily			Yes	No	Yes	No	No
I005	14	0		70-74			No	0	0	No	No	Yes	Once a month	No	No	No	No	No	No	No						>5	Not	Yes			No	No	2	No	No	0	No	No	No	No	No	Once a week			Yes	No	Yes	No	No
F003	15	15.1		65-69			Yes	1	4	No	No	Yes	Once a month	Don't know	No	No	No	Don't know	No	No						<5	Separate room	No			No	No	0	No	No	0	No	No	No	No	No	Once a week			Yes	No	Yes	No	No
F001	16	0		75-79			No	0	0	No	No	Yes	Once a month	No	No	No	No	No	No	No						<5	Separate room	Yes			No	No	8	No	No	0	No	No	No	No	No	twice a week			No	Yes	No	No	No
E006	17	17.2		65-69			No	0	0	No	No	Yes	Once a month	No	No	No	No	No	No	No						<5	Separate room	No			No	No	0	No	No	0	No	No	No	No	No	daily			Yes	No	No	No	No
E002	18	0		65-69			Yes	2	2	No	No	Yes	Once a month	No	No	No	No	No	No	No						<5	Separate room	Yes			No	No	10	No	No	0	No	No	No	No	No	daily			Yes	Yes	Yes	No	No
E004	19	0		70-74			No	0	0	No	No	Yes	Once a month	No	No	No	No	No	No	No						<5	Separate room	Yes			No	No	1	Yes	Not available	0.25	No	Yes	No	No	No	twice a week			Yes	No	No	Yes	DMARDs
H003	20	0		75-79			Yes	2	22	No	No	Yes	Once a month	Don't know	No	No	No	Don't know	No	No						<5	Separate room	Yes			No	No	3	No	No	0	No	No	No	No	No	Twice a week			No	Yes	No	No	No
G005	21	0		65-69			Yes	1	5	No	No	Yes	Once a month	No	No	No	No	No	No	No						<5	Separate room	No			No	No	0	No	No	0	No	No	No	No	No	Thrice a week			No	Yes	Yes	No	No
J002	22	0		75-79			Yes	2	10	No	No	Yes	Once a month	Yes	Amoxicillin	No	No	Yes	Amoxicillin	No						<5	Separate room	No			No	No	0	No	No	0	No	No	No	No	No	Other			Yes	No	No	Yes	DMARDs
I001	23	0		70-74			Yes	2	9	No	No	Yes	Once in 2 months	Yes	Don't know	Don't know	Don't know	Yes	Don't know	Don't know						<5	Separate room	No			No	No	0	No	No	0	No	No	No	No	No	thrice a week			Yes	Yes	No	No	No
E001	24	0		70-74			No	0	0	No	No	Yes	Once a month	No	No	No	No	No	No	No						>5	Separate room	No			No	No	0	No	No	0	No	No	No	No	No	twice a week			No	No	Yes	No	No
E003	25	0		65-69			No	0	0	No	No	Yes	Once a month	No	No	No	No	No	No	No						<5	Separate room	No			No	No	0	No	No	0	No	No	No	No	No	daily			Yes	Yes	Yes	No	No
J003	26	26.1		75-79			No	0	0	No	No	Yes	Once a month	Don't know	No	No	No	Don't know	No	No						>5	Separate room	No			No	No	0	No	No	0	No	No	No	No	No	Thrice a week			Yes	No	Yes	No	No
A003	27	27.1		70-74			Yes	2	4	No	No	Yes	Once a month	No	No	No	No	No	No	No						<5	Not	Yes			No	No	5	No	No	0	No	No	No	No	No	Thrice a week			Yes	Yes	Yes	No	No
J001	28	0		75-79			Yes	2	8	Yes	0.5	Yes	Once a month	Yes	Co amoxiclav	Ciprofloxacin	Erythromicin	No	No	No						<5	Separate room	Yes			No	No	3	No	No	0	No	No	No	No	No	Twice a week			Yes	Yes	Yes	No	No
I007	29	0		80-84			No	0	0	No	No	Yes	Once a month	Yes	Don't know	Don't know	Don't know	No	No	No						<5	Separate room	No			No	No	0	No	No	0	No	No	No	No	No	Once a week			Yes	Yes	No	No	No
H004	30	0		65-69			Yes	1	20	No	No	Yes	Once a month	No	No	No	No	No	No	No						<5	Separate room	No			No	No	0	No	No	0	No	No	No	No	No	Other			Yes	Yes	No	No	No
I004	31	0		80-84			No	0	0	Yes	1	Yes	Once a month	No	No	No	No	No	No	No						<5	Separate room	No			No	No	0	No	No	0	No	No	No	No	No	thrice a week			Yes	No	Yes	No	No
F004	32	0		85-89			No	0	0	No	No	Yes	Once a month	Don't know	No	No	No	Don't know	No	No						>5	Separate room	Yes			No	No	8	No	No	0	No	No	No	No	No	Once a week			Yes	No	Yes	No	No
I003	33	0		75-79			Yes	2	8	No	No	Yes	Once a month	Don't know	No	No	No	Don't know	No	No						<5	Separate room	No			No	No	0	No	No	0	No	No	No	No	No	Once a week			Yes	No	Yes	No	No
J004	34	0		70-74			No	0	0	No	No	Yes	Once in 3 months	Yes	Amoxicillin	No	No	No	No	No						<5	Separate room	Yes			No	No	50	Yes	Forearm	0.5	No	Yes	No	No	No	Thrice a week			Yes	Yes	No	No	No
E007	35	0		75-79			No	0	0	No	No	Yes	Once a month	No	No	No	No	No	No	No						<5	Separate room	No			No	No	0	No	No	0	No	No	No	No	No	thrice a week			Yes	Yes	Yes	Yes	DMARDs
G001	36	0		70-74			Yes	1	1	No	No	Yes	Once a month	Yes	Amoxicillin	No	No	Yes	Amoxicillin	No						>5	Not	No			No	No	0	No	No	0	No	No	No	No	No	Twice a week			Yes	Yes	Yes	No	No
G002	37	0		70-74			Yes	3	26	No	No	Yes	Once a month	No	No	No	No	No	No	No						<5	Separate room	No			No	No	0	No	No	0	No	No	No	No	No	Once a week			Yes	No	No	No	No
A004	38	0		70-74			No	0	0	No	No	Yes	Once a month	No	No	No	No	No	No	No						<5	Separate room	No			No	No	0	No	No	0	No	No	No	No	No	Thrice a week			Yes	No	Yes	No	No
H008	39	0		65-69			Yes	1	2	No	No	Yes	Once a month	No	No	No	No	No	No	No						<5	Separate room	Yes			No	No	10	No	No	0	No	No	No	No	No	Thrice a week			No	Yes	No	No	No
I002	40	0		75-79			Yes	3	12	No	No	Yes	Once a month	No	No	No	No	No	No	No						>5	Not	No			No	No	0	No	No	0	No	No	No	No	No	Other			Yes	No	Yes	No	No
G007	41	0		70-74			Yes	1	3	Yes	0.25	Yes	Twice in a month	No	No	No	No	No	No	No						<5	Separate room	No			No	No	0	Yes	Left ankle	0.5	No	No	No	Yes	No	Twice a week			No	No	Yes	No	No
G004	42	0		70-74			No	0	0	No	No	Yes	Once a month	Don't know	Don't know	Don't know	Don't know	Don't know	Don't know	Don't know						<5	Not	Yes			No	No	1	No	No	0	No	No	No	No	No	Twice a week			Yes	No	No	No	No
H007	43	43.1		65-69			Yes	2	3	No	No	Yes	Once a month	No	No	No	No	No	No	No						<5	Separate room	No			No	No	0	Yes	Genital area	0.083	No	Yes	Yes	No	No	Thrice a week			Yes	No	No	No	No
H005	44	0		65-69			No	0	0	No	No	Yes	Once a month	Don't know	No	No	No	Don't know	No	No						<5	Separate room	No			No	No	0	No	No	0	No	No	No	No	No	Thrice a week			No	Yes	Yes	No	No
H001	45	0		65-69			Yes	1	5	No	No	Yes	Once a month	Don't know	No	No	No	Don't know	No	No						<5	Separate room	No			No	No	0	No	No	0	No	No	No	No	No	Once a week			Yes	No	No	No	No
G003	46	0		65-69			No	0	0	No	No	Yes	Once a month	No	No	No	No	No	No	No						<5	Not	No			No	No	0	No	No	0	No	No	No	No	No	Twice a week			Yes	No	No	No	No
F005	47	0		75-79			No	0	0	No	No	Yes	Once a month	No	No	No	No	No	No	No						<5	Separate room	No			No	No	0	No	No	0	No	No	No	No	No	thrice a week			Yes	No	Yes	No	No
E012	48	0		70-74			No	0	0	No	No	Yes	Once a month	No	No	No	No	No	No	No						<5	Separate room	No			No	No	0	No	No	0	No	No	No	No	No	thrice a week			Yes	Yes	Yes	No	No
E009	49	0		75-79			No	0	0	No	No	Yes	Once a month	No	No	No	No	No	No	No						<5	Separate room	No			No	No	0	No	No	0	No	No	No	No	No	thrice a week			Yes	Yes	Yes	No	No
E010	50	50.1		65-69			No	0	0	No	No	Yes	Once a month	No	No	No	No	No	No	No						<5	Separate room	No			No	No	0	No	No	0	No	No	No	No	No	thrice a week			Yes	Yes	No	No	No
I010	51	51.1		80-84			No	0	0	No	No	Yes	Once a month	No	No	No	No	No	No	No						<5	Separate room	Yes			No	No	2	Yes	Left ankle	1	Yes	Yes	Yes	Yes	No	thrice a week			No	Yes	No	No	No
G010	52	0		75-79			No	0	0	No	No	Yes	Once a month	Don't know	No	No	No	Don't know	No	No						<5	Not	No			No	No	0	No	No	0	No	No	No	No	No	Other			Yes	No	No	No	No
G008	53	0		65-69			No	0	0	No	No	Yes	Once a month	Don't know	No	No	No	Don't know	No	No						<5	Not	Yes			No	No	4	Yes	Right medial malleolar area	3	Yes	Yes	No	Yes	No	Twice a week			Yes	No	No	Yes	DMARDs
G009	54	0		65-69			Yes	1	30	No	No	Yes	Once a month	No	No	No	No	No	No	No						>5	Separate room	No			No	No	0	Yes	Left medial malleolar area	0.25	Yes	Yes	Yes	Yes	No	Twice a week			Yes	No	Yes	No	No
F008	55	0		65-69			No	0	0	No	No	Yes	Once a month	Don't know	No	No	No	Don't know	No	No						<5	Separate room	No			No	No	0	No	No	0	No	No	No	No	No	twice a week			Yes	No	Yes	Yes	DMARDs
A006	56	0		85-89			Yes	1	4	No	No	Yes	Once a month	No	No	No	No	No	No	No						<5	Separate room	No			No	No	0	No	No	0	No	No	No	No	No	Once a week			Yes	No	Yes	No	No
H010	57	0		70-74			No	0	0	No	No	Yes	Once a month	No	No	No	No	No	No	No						<5	Separate room	Yes			No	No	10	No	No	0	No	No	No	No	No	Daily			Yes	No	No	Yes	Glucocorticoid
A007	58	0		70-74			No	0	0	No	No	Yes	Once a month	No	No	No	No	No	No	No						<5	Separate room	No			No	No	0	No	No	0	No	No	No	No	No	Other			Yes	Yes	Yes	No	No
H012	59	0		70-74			No	0	0	No	No	Yes	Once a month	No	No	No	No	No	No	No						<5	Separate room	No			No	No	0	No	No	0	No	No	No	No	No	Thrice a week			No	Yes	Yes	No	No
E008	60	0		70-74			No	0	0	No	No	Yes	Once a month	No	No	No	No	No	No	No						<5	Separate room	Yes			No	No	0	No	No	0	No	No	No	No	No	thrice a week			Yes	No	Yes	Yes	DMARDs
J007	61	0		75-79			No	0	0	No	No	Yes	Once a month	Don't know	No	No	No	Don't know	No	No						>5	Separate room	Yes			No	No	10	Yes	Forearm	2	No	No	Yes	No	No	Twice a week			Yes	Yes	Yes	No	No
E011	62	0		70-74			Yes	1	28	No	No	Yes	Once a month	No	No	No	No	No	No	No						<5	Separate room	No			No	No	0	No	No	0	No	No	No	No	No	thrice a week			Yes	Yes	No	No	No
H011	63	63.1		70-74			No	0	0	No	No	Yes	Once a month	No	No	No	No	No	No	No						<5	Separate room	No			No	No	0	No	No	0	No	No	No	No	No	Thrice a week			Yes	No	Yes	No	No
I009	64	0		65-69			No	0	0	No	No	Yes	Once a month	Yes	Amoxicillin	No	No	No	No	No						<5	Separate room	No			No	No	0	No	No	0	No	No	No	No	No	Other			Yes	No	No	No	No
H009	65	0		65-69			No	0	0	No	No	Yes	Once a month	No	No	No	No	No	No	No						<5	Separate room	No			No	No	0	No	No	0	No	No	No	No	No	Once a week			No	Yes	No	Yes	DMARDs
I008	66	0		70-74			No	0	0	No	No	Yes	Once a month	No	No	No	No	No	No	No						<5	Separate room	Yes			No	No	7	Yes	Left toe	0.25	No	No	Yes	No	No	thrice a week			Yes	No	No	Yes	DMARDs
D007	67	67.1		70-74			No	0	0	No	No	Yes	Once a month	No	No	No	No	No	No	No						<5	Separate room	No			No	No	0	No	No	0	No	No	No	No	No	thrice a week			Yes	No	No	No	No
H014	68	68.1		65-69			Yes	1	2	No	No	Yes	Once a month	No	No	No	No	No	No	No						<5	Separate room	Yes			No	No	3	No	No	0	No	No	No	No	No	Thrice a week			Yes	Yes	Yes	No	No
E019	69	0		70-74			No	0	0	No	No	Yes	Once a month	No	No	No	No	No	No	No						<5	Separate room	No			No	No	0	No	No	0	No	No	No	No	No	thrice a week			Yes	Yes	Yes	No	No
A013	70	70.1		70-74			No	0	0	No	No	Yes	Once a month	Yes	Don't know	Don't know	Don't know	Yes	Don't know	Don't know						<5	Separate room	Yes			No	No	12	No	No	0	No	No	No	No	No	Twice a week			Yes	Yes	Yes	No	No
D004	71	0		70-74			No	0	0	No	No	Yes	Once a month	Yes	Don't know	Don't know	Don't know	Yes	Don't know	Don't know						<5	Separate room	Yes			No	No	1	Yes	both legs	6	Yes	Yes	No	No	No	thrice a week			Yes	No	No	No	No
D005	72	0		75-79			Yes	1	1	No	No	Yes	Once a month	No	No	No	No	No	No	No						<5	Separate room	No			No	No	0	No	No	0	No	No	No	No	No	thrice a week			Yes	No	No	No	No
J009	73	0		75-79			No	0	0	No	No	Yes	Once a month	Don't know	No	No	No	Don't know	No	No						<5	Separate room	No			No	No	0	No	No	0	No	No	No	No	No	Thrice a week			Yes	No	No	No	No
G014	74	0		65-69			No	0	0	No	No	Yes	Twice in a month	Yes	No	No	No	Yes	No	No						<5	Separate room	Yes			No	No	2	Yes	Right medial malleolar area	0.25	Yes	No	Yes	Yes	No	Twice a week			Yes	Yes	Yes	No	No
G015	75	0		65-69			No	0	0	No	No	Yes	Once a month	No	No	No	No	No	No	No						<5	Separate room	Yes			No	No	13	No	No	0	No	No	No	No	No	Thrice a week			No	Yes	Yes	No	No
E013	76	0		70-74			No	0	0	No	No	Yes	Once a month	No	No	No	No	No	No	No						<5	Separate room	No			No	No	0	No	No	0	No	No	No	No	No	daily			Yes	No	Yes	No	No
D006	77	0		65-69			No	0	0	No	No	Yes	Once a month	No	No	No	No	No	No	No						<5	Separate room	No			No	No	0	No	No	0	No	No	No	No	No	daily			Yes	No	No	No	No
J011	78	0		85-89			No	0	0	No	No	Yes	Once a month	Don't know	No	No	No	No	No	No						<5	Separate room	No			No	No	0	Yes	Right foot	1	No	Yes	Yes	Yes	No	Thrice a week			Yes	No	No	No	No
A012	79	0		75-79			Yes	1	1	No	No	Yes	Once a month	Yes	Don't know	Don't know	Don't know	Yes	Don't know	Don't know						>5	Separate room	Yes			No	No	3	Yes	Nose, ears,eyes	0.667	Yes	Yes	No	No	No	Thrice a week			Yes	No	No	No	No
A009	80	0		70-74			No	0	0	No	No	Yes	Once a month	No	No	No	No	No	No	No						<5	Separate room	Yes			No	No	13	No	No	0	No	No	No	No	No	Twice a week			Yes	No	No	No	No
G016	81	0		65-69			No	0	0	No	No	Yes	Twice in a month	Don't know	No	No	No	Don't know	No	No						<5	Separate room	Yes			No	No	1.5	Yes	Right 1st metacarpophalangeal joint	0.019	No	No	Yes	No	No	Twice a week			Yes	No	Not available	No	No
A011	82	0		75-79			No	0	0	No	No	Yes	Once a month	No	No	No	No	No	No	No						<5	Separate room	No			No	No	0	No	No	0	No	No	No	No	No	Thrice a week			Yes	No	No	No	No
G012	83	0		70-74			No	0	0	No	No	Yes	Once a month	No	No	No	No	No	No	No						<5	Separate room	Yes			No	No	5	No	No	0	No	No	No	No	No	Twice a week			No	No	Yes	No	No
I017	84	0		75-79			Yes	1	2	No	No	Yes	Once a month	Don't know	No	No	No	Don't know	No	No						<5	Not	No			No	No	0	No	No	0	No	No	No	No	No	twice a week			No	Yes	Yes	No	No
I016	85	0		70-74			No	0	0	No	No	Yes	Once a month	Don't know	No	No	No	Don't know	No	No						>5	Not	Yes			No	No	1	No	No	0	No	No	No	No	No	twice a week			Yes	No	No	No	No
H020	86	0		75-79			Yes	1	5	No	No	Yes	Once a month	Yes	Amoxicillin	No	No	No	No	No						<5	Separate room	No			No	No	0	Yes	Lower limb	4	Yes	Yes	Yes	No	No	Once a week			Yes	No	Yes	No	No
E021	87	0		80-84			No	0	0	No	No	Yes	Once a month	No	No	No	No	No	No	No						<5	Separate room	No			No	No	0	No	No	0	No	No	No	No	No	thrice a week			Yes	Yes	Yes	No	No
J012	88	0		75-79			Yes	1	1	No	No	Yes	Once a month	Yes	Amoxicillin	No	No	No	No	No						>5	Separate room	Yes			No	No	1	No	No	0	No	No	No	No	No	Thrice a week			Yes	No	No	No	No
E020	89	89.1		75-79			No	0	0	No	No	Yes	Once a month	No	No	No	No	No	No	No						<5	Separate room	No			No	No	0	No	No	0	No	No	No	No	No	thrice a week			Yes	Yes	Yes	No	No
I013	90	90.1		65-69			No	0	0	No	No	Yes	Once a month	No	No	No	No	No	No	No						<5	Separate room	No			No	No	0	Yes	Right toe	0.25	Yes	No	Yes	Yes	No	daily			No	Yes	No	No	No
E017	91	0		65-69			No	0	0	No	No	Yes	Once a month	No	No	No	No	No	No	No						<5	Separate room	No			No	No	0	No	No	0	No	No	No	No	No	thrice a week			Yes	Yes	No	No	No
H019	92	0		65-69			No	0	0	No	No	Yes	Once a month	No	No	No	No	No	No	No						<5	Separate room	No			No	No	0	No	No	0	No	No	No	No	No	Daily			Yes	No	No	Yes	DMARDs
G013	93	0		85-89			No	0	0	No	No	Yes	Once a month	Don't know	No	No	No	Don't know	No	No						<5	Separate room	Yes			No	No	5	No	No	0	No	No	No	No	No	Twice a week			Yes	Yes	Yes	No	No
E014	94	0		80-84			No	0	0	No	No	Yes	Once a month	No	No	No	No	No	No	No						<5	Separate room	No			No	No	0	No	No	0	No	No	No	No	No	thrice a week			Yes	Yes	No	No	No
I018	95	0		65-69			No	0	0	No	No	Yes	Once a month	No	No	No	No	No	No	No						<5	Separate room	Yes			No	No	7	No	No	0	No	No	No	No	No	thrice a week			Yes	Yes	Yes	No	No
E022	96	0		70-74			No	0	0	No	No	Yes	Once a month	No	No	No	No	No	No	No						<5	Separate room	No			No	No	0	No	No	0	No	No	No	No	No	daily			Yes	Yes	Yes	No	No
E015	97	0		65-69			No	0	0	No	No	Yes	Once a month	No	No	No	No	No	No	No						<5	Separate room	No			No	No	0	No	No	0	No	No	No	No	No	thrice a week			No	Yes	Yes	No	No
D001	98	0		65-69			Yes	3	12	No	No	Yes	Once a month	Don't know	No	No	No	Don't know	No	No						<5	Separate room	No			No	No	0	No	No	0	No	No	No	No	No	daily			Yes	No	No	No	No
I011	99	0		65-69			No	0	0	No	No	Yes	Once a month	No	No	No	No	No	No	No						<5	Separate room	No			No	No	0	No	No	0	No	No	No	No	No	twice a week			No	No	Yes	No	No
H018	100	100.1		85-89			No	0	0	No	No	Yes	Once a month	No	No	No	No	No	No	No						<5	Separate room	No			No	No	0	No	No	0	No	No	No	No	No	Once a week			Yes	No	No	Yes	Glucocorticoid
A008	101	0		70-74			Yes	3	4	No	No	Yes	Once a month	Yes	Don't know	Don't know	Don't know	Yes	Don't know	Don't know						<5	Separate room	Yes			No	No	1	No	No	0	No	No	No	No	No	Other			Yes	Yes	Yes	No	No
A010	102	0		75-79			No	0	0	No	No	Yes	Once a month	No	No	No	No	No	No	No						<5	Separate room	No			No	No	0	No	No	0	No	No	No	No	No	Twice a week			Yes	Yes	Yes	No	No
G017	103	0		65-69			No	0	0	No	No	Yes	Once a month	Yes	Amoxicillin	No	No	Yes	Amoxicillin	No						<5	Separate room	No			No	No	0	No	No	0	No	No	No	No	No	Twice a week			Yes	Yes	No	No	No
H017	104	0		70-74			No	0	0	No	No	Yes	Once in 3 months	No	No	No	No	No	No	No						<5	Separate room	No			No	No	0	No	No	0	No	No	No	No	No	Daily			Yes	No	No	No	No
E018	105	0		65-69			No	0	0	No	No	Yes	Once a month	No	No	No	No	No	No	No						<5	Separate room	No			No	No	0	No	No	0	No	No	No	No	No	thrice a week			Yes	Yes	Yes	No	No
H016	106	0		65-69			Yes	1	5	Yes	0.831	Yes	Once a month	No	No	No	No	No	No	No						<5	Separate room	Yes			No	No	5	No	No	0	No	No	No	No	No	Daily			Yes	No	No	No	No
H013	107	0		65-69			No	0	0	No	No	Yes	Once a month	Yes	Amoxicillin	No	No	No	No	No						<5	Separate room	No			No	No	0	No	No	0	No	No	No	No	No	Once a week			No	No	Yes	Yes	Glucocorticoid
J008	108	0		65-69			Yes	1	1	No	No	Yes	Once a month	Don't know	No	No	No	No	No	No						>5	Separate room	Yes			No	No	6	No	No	0	No	No	No	No	No	Twice a week			Yes	No	Yes	No	No
I012	109	0		70-74			No	0	0	Yes	Not available	Yes	Once a month	No	No	No	No	No	No	No						<5	Separate room	Yes			No	No	12	No	No	0	No	No	No	No	No	twice a week			Yes	No	No	No	No
G011	110	0		75-79			No	0	0	No	No	Yes	Once a month	No	No	No	No	No	No	No						<5	Separate room	No			No	No	0	No	No	0	No	No	No	No	No	Twice a week			Yes	Yes	Yes	No	No
D002	111	0		65-69			No	0	0	No	No	Yes	Once a month	Don't know	No	No	No	Don't know	No	No						>5	Separate room	Yes			No	No	20	No	No	0	No	No	No	No	No	Once a week			Yes	Yes	No	No	No
I015	112	0		70-74			No	0	0	No	No	Yes	Twice in a month	Don't know	No	No	No	Don't know	No	No						<5	Separate room	Yes			No	No	5	No	No	0	No	No	No	No	No	Once a week			Yes	No	Yes	No	No
I014	113	113.1		65-69			No	0	0	No	No	Yes	Once in 3 months	No	No	No	No	No	No	No						>5	Separate room	Yes			No	No	12	No	No	0	No	No	No	No	No	Other			Yes	No	Yes	No	No
E016	114	0		70-74			No	0	0	No	No	Yes	Once a month	No	No	No	No	No	No	No						<5	Separate room	No			No	No	0	No	No	0	No	No	No	No	No	thrice a week			Yes	Yes	Yes	No	No
J010	115	0		70-74			No	0	0	No	No	Yes	Once a month	No	No	No	No	No	No	No						>5	Separate room	Yes			No	No	15	No	No	0	No	No	No	No	No	Once a week			Yes	Yes	Yes	No	No
H015	116	116.1		65-69			No	0	0	No	No	Yes	Once a month	No	No	No	No	No	No	No						<5	Separate room	No			No	No	0	No	No	0	No	No	No	No	No	Daily			Yes	Yes	No	No	No
D003	117	0		65-69			No	0	0	No	No	Yes	Once a month	Don't know	No	No	No	Don't know	No	No						<5	Separate room	Yes			No	No	5	Yes	Right forearm	14	No	Yes	No	No	No	twice a week			Yes	No	No	No	No
I019	118	0		65-69			No	0	0	No	No	Yes	Once a month	No	No	No	No	No	No	No						>5	Not	Yes			No	No	5	Yes	Bilateral forearms,legs	15	Yes	Yes	Yes	No	Psoriasis	thrice a week			Yes	No	No	Yes	DMARDs
A019	119	0		70-74			Yes	3	14	Yes	0.25	Yes	Once a month	Don't know	No	No	No	No	Don't know	Don't know						<5	Separate room	Yes			No	No	0.58	No	No	0.25	No	No	No	No	No	Twice a week			No	Yes	No	No	No
E027	120	120.1		75-79			No	0	0	No	No	Yes	Once a month	No	No	No	No	No	No	No						<5	Separate room	No			No	No	0	No	No	0	No	No	No	No	No	thrice a week			Yes	Yes	Yes	No	No
H021	121	0		80-84			No	0	0	No	No	Yes	Once a month	No	No	No	No	No	No	No						<5	Separate room	No			No	No	0	No	No	0	No	No	No	No	No	Once a week			Yes	No	Yes	Yes	DMARDs
I020	122	0		65-69			No	0	0	No	No	Yes	Once a month	Yes	Co amoxiclav	No	No	Yes	Co amoxiclav	No						>5	Not	Yes			No	No	3	No	No	0	No	No	No	No	No	twice a week			No	No	Yes	No	No
D008	123	0		65-69			Yes	3	8	No	No	Yes	Once a month	No	No	No	No	No	No	No						<5	Separate room	Yes			No	No	5	No	No	0	No	No	No	No	No	twice a week			No	No	Yes	No	No
D010	124	0		65-69			No	0	0	No	No	Yes	Once a month	No	No	No	No	No	No	No						<5	Separate room	Yes			Yes	No	20	Yes	buttocks	4	No	Yes	No	No	No	thrice a week			Yes	No	No	No	No
E025	125	125.2		70-74			No	0	0	No	No	Yes	Once a month	No	No	No	No	No	No	No						<5	Separate room	No			No	No	0	No	No	0	No	No	No	No	No	thrice a week			Yes	Yes	Yes	No	No
E024	126	0		70-74			No	0	0	No	No	Yes	Once a month	No	No	No	No	No	No	No						<5	Separate room	No			No	No	0	No	No	0	No	No	No	No	No	thrice a week			Yes	No	Yes	No	No
F011	127	0		75-79			No	0	0	No	No	Yes	Once a month	Don't know	No	No	No	Don't know	No	No						<5	Separate room	Yes			No	No	14	No	No	0	No	No	No	No	No	thrice a week			Yes	Yes	Yes	No	No
B003	128	0		70-74			Yes	1	4	Yes	0.5	Yes	Once a month	No	No	No	No	No	No	No						<5	Separate room	Yes			No	No	1.5	No	No	0	No	No	No	No	No	Thrice a week			Yes	Yes	Yes	No	No
I021	129	129.2		65-69			No	0	0	No	No	Yes	Once in 2 months	No	No	No	No	No	No	No						<5	Not	Yes			No	No	2	No	No	0	No	No	No	No	No	thrice a week			Yes	No	Yes	No	No
A020	130	0		75-79			No	0	0	No	No	Yes	Once a month	Don't know	No	No	No	No	Don't know	Don't know						<5	Separate room	Yes			No	No	2	No	No	0	No	No	No	No	No	Thrice a week			Yes	No	No	No	No
A017	131	0		75-79			Yes	1	1	No	No	Yes	Once a month	Yes	Metranidazole	Ciprofloxacin	No	Yes	Metranidazole	Ciprofloxacin						>5	Separate room	Yes			No	No	8	Yes	Right leg	0	No	No	Yes	Yes	No	Thrice a week			Yes	No	No	No	No
B002	132	0		80-84			Yes	1	13	Yes	0.5	Yes	Once in 2 months	Yes	Don't know	Don't know	Don't know	Yes	Don't know	Don't know						<5	Separate room	Yes			No	No	2	No	No	0	No	No	No	No	No	Once a week			Yes	No	Yes	No	No
D011	133	0		65-69			No	0	0	No	No	Yes	Once a month	No	No	No	No	No	No	No						>5	Separate room	No			No	No	0	No	No	0	No	No	No	No	No	twice a week			Yes	No	Yes	No	No
B001	134	134.2		65-69			No	0	0	No	No	Yes	Once a month	No	No	No	No	No	No	No						<5	Separate room	No			No	No	0	No	No	0	No	No	No	No	No	Daily			Yes	No	No	No	No
A014	135	0		65-69			Yes	1	3	Yes	0.25	Yes	Once a month	Don't know	No	No	No	No	Don't know	Don't know						<5	Separate room	Yes			No	No	12	No	No	0	No	No	No	No	No	Thrice a week			Yes	No	No	No	No
G018	136	0		70-74			No	0	0	No	No	Yes	Once a month	No	No	No	No	No	No	No						<5	Not	Yes			No	No	3	No	No	0	No	No	No	No	No	Thrice a week			Yes	Yes	Yes	No	No
E026	137	0		75-79			No	0	0	No	No	Yes	Once a month	No	No	No	No	No	No	No						<5	Separate room	No			No	No	0	No	No	0	No	No	No	No	No	thrice a week			Yes	Yes	Yes	No	No
H022	138	0		70-74			No	0	0	No	No	Yes	Once a month	No	No	No	No	No	No	No						<5	Separate room	Yes			No	No	9	No	No	0	No	No	No	No	No	Thrice a week			Yes	No	No	No	No
I022	139	0		65-69			Yes	1	3	No	No	Yes	Twice in a month	Don't know	No	No	No	No	No	No						<5	Separate room	No			No	No	0	No	No	0	No	No	No	No	No	thrice a week			Yes	No	Yes	Yes	Glucocorticoid
E023	140	0		70-74			No	0	0	No	No	Yes	Once a month	No	No	No	No	No	No	No						<5	Separate room	No			No	No	0	No	No	0	No	No	No	No	No	twice a week			Yes	Yes	Yes	No	No
D009	141	0		65-69			No	0	0	No	No	Yes	Once a month	No	No	No	No	No	No	No						<5	Separate room	Yes			No	No	20	No	No	0	No	No	No	No	No	twice a week			No	No	Yes	No	No
H024	142	0		75-79			No	0	0	No	No	Yes	Once a month	No	No	No	No	No	No	No						<5	Separate room	Yes			No	No	10	No	No	0	No	No	No	No	No	Thrice a week			Yes	Yes	No	No	No
A015	143	0		65-69			No	0	0	No	No	Yes	Once a month	Don't know	No	No	No	No	Don't know	Don't know						<5	Separate room	Yes			No	No	12	No	No	0	No	No	No	No	No	Thrice a week			Yes	No	No	No	No
A016	144	0		70-74			No	0	0	No	No	Yes	Once a month	Don't know	No	No	No	No	Don't know	Don't know						>5	Separate room	No			No	No	0	Yes	Left hand dorsum, Right leg	0	No	Yes	No	No	No	Thrice a week			No	Yes	No	No	No
H023	145	0		65-69			Yes	1	3	No	No	Yes	Once a month	No	No	No	No	No	No	No						<5	Separate room	No			No	No	0	No	No	0	No	No	No	No	No	Thrice a week			Yes	No	No	No	No
G019	146	0		75-79			No	0	0	No	No	Yes	Once a month	No	No	No	No	No	No	No						<5	Separate room	Yes			No	No	5	Yes	Anterior sternal area	0.25	No	Yes	Yes	No	No	Once a week			No	No	Yes	No	No
F010	147	0		65-69			Yes	1	1	No	No	Yes	Once a month	Yes	Co amoxiclav	No	No	Yes	Co amoxiclav	No						<5	Separate room	Yes			No	No	2	No	No	0	No	No	No	No	No	thrice a week			Yes	Yes	No	No	No
F009	148	0		65-69			Yes	2	8	No	No	Yes	Once a month	No	No	No	No	No	No	No						<5	Separate room	No			No	No	0	Yes	arms and back	0.83	No	Yes	No	No	No	Other			No	Yes	No	No	No
A018	149	0		70-74			No	0	0	No	No	Yes	Once in 3 months	No	No	No	No	No	No	No						>5	Separate room	Yes			No	No	10	No	No	0	No	No	No	No	No	Thrice a week			Yes	No	No	No	No
E030	150	0		65-69			No	0	0	No	No	Yes	Once a month	No	No	No	No	No	No	No						<5	Separate room	No			No	No	0	No	No	0	No	No	No	No	No	thrice a week			Yes	Yes	Yes	No	No
I025	151	0		75-79			No	0	0	No	No	Yes	Once a month	Don't know	No	No	No	Don't know	No	No						<5	Separate room	No			No	No	0	Yes	Left shin	0.027	Yes	No	Yes	No	No	thrice a week			Yes	No	No	No	No
E031	152	0		80-84			No	0	0	No	No	Yes	Once a month	No	No	No	No	No	No	No						<5	Separate room	No			No	No	0	No	No	0	No	No	No	No	No	thrice a week			Yes	Yes	No	No	No
A024	153	0		75-79			No	0	0	No	No	Yes	Once a month	Don't know	No	No	No	No	No	No						>5	Separate room	Yes			No	No	3	No	No	0	No	No	No	No	No	Twice a week			Yes	No	Yes	No	No
A022	154	0		65-69			No	0	0	No	No	Yes	Once a month	Don't know	No	No	No	No	No	No						<5	Separate room	No			No	No	0	No	No	0	No	No	No	No	No	Thrice a week			Yes	Yes	Yes	No	No
G020	155	0		70-74			Yes	1	2	No	No	Yes	Once a month	No	No	No	No	No	No	No						>5	Not	No			No	No	0	No	No	0	No	No	No	No	No	Thrice a week			No	No	Yes	No	No
J013	156	0		70-74			No	0	0	No	No	Yes	Once a month	No	No	No	No	No	No	No						<5	Separate room	No			No	No	0	No	No	0	No	No	No	No	No	Other			Yes	No	Yes	No	No
I024	157	0		65-69			No	0	0	No	No	Yes	Once a month	No	No	No	No	No	No	No						<5	Separate room	No			No	Yes	0.083	No	No	0	No	No	No	No	No	daily			Yes	No	Yes	No	No
G023	158	0		65-69			No	0	0	No	No	Yes	Once a month	Don't know	No	No	No	Don't know	No	No						>5	Separate room	No			No	No	0	Yes	Left side upper body(except face)	0	Yes	Yes	Yes	No	Scaling	Once a week			Yes	Yes	Yes	No	No
D014	159	0		70-74			No	0	0	No	No	Yes	Once a month	Don't know	No	No	No	Don't know	No	No						<5	Separate room	Yes			No	No	7	No	No	0	No	No	No	No	No	Once a week			Yes	Yes	Yes	No	No
G024	160	0		70-74			Yes	1	2	No	No	Yes	Once a month	No	No	No	No	No	No	No						<5	Not	No			No	No	0	No	No	0	No	No	No	No	No	Thrice a week			Yes	No	No	No	No
D015	161	0		65-69			Yes	1	1	Yes	1	Yes	Once a month	Don't know	No	No	No	Don't know	No	No						<5	Separate room	Yes			No	No	6	No	No	0	No	No	No	No	No	thrice a week			Yes	Yes	No	No	No
G021	162	162.1		80-84			No	0	0	No	No	Yes	Once a month	No	No	No	No	No	No	No						<5	Separate room	Yes			No	No	5	No	No	0	No	No	No	No	No	Thrice a week			Yes	No	Yes	No	No
D017	163	163.1		65-69			No	0	0	No	No	Yes	Once a month	Don't know	No	No	No	Don't know	No	No						<5	Separate room	Yes			No	No	5	No	No	0	No	No	No	No	No	daily			Yes	Yes	No	No	No
D012	164	164.1		70-74			No	0	0	No	No	Yes	Once a month	No	No	No	No	No	No	No						<5	Separate room	Yes			No	No	10	No	No	0	No	No	No	No	No	thrice a week			Yes	Yes	Yes	No	No
E028	165	0		65-69			No	0	0	No	No	Yes	Once a month	No	No	No	No	No	No	No						<5	Separate room	No			No	No	0	No	No	0	No	No	No	No	No	thrice a week			Yes	Yes	Yes	No	No
A025	166	0		65-69			No	0	0	No	No	Yes	Once a month	No	No	No	No	No	No	No						<5	Separate room	No			No	No	0	No	No	0	No	No	No	No	No	Other			Yes	No	No	No	No
H025	167	0		70-74			No	0	0	No	No	Yes	Once a month	No	No	No	No	No	No	No						<5	Separate room	No			No	No	0	No	No	0	No	No	No	No	No	Twice a week			Yes	No	Yes	No	No
I027	168	0		85-89			No	0	0	No	No	Yes	Once a month	No	No	No	No	No	No	No						>5	Separate room	Yes			No	No	4	No	No	0	No	No	No	No	No	twice a week			Yes	Yes	Yes	No	No
E029	169	0		70-74			No	0	0	No	No	Yes	Once a month	No	No	No	No	No	No	No						<5	Separate room	No			No	No	0	No	No	0	No	No	No	No	No	thrice a week			Yes	Yes	Yes	No	No
A023	170	0		65-69			No	0	0	No	No	Yes	Once a month	Don't know	No	No	No	No	No	No						<5	Separate room	Yes			No	No	10	No	No	0	No	No	No	No	No	Daily			Yes	No	No	No	No
I026	171	0		75-79			No	0	0	No	No	Yes	Once a month	No	No	No	No	No	No	No						>5	Separate room	No			No	No	0	No	No	0	No	No	No	No	No	thrice a week			Yes	No	Yes	No	No
H026	172	0		65-69			No	0	0	No	No	Yes	Once a month	No	No	No	No	No	No	No						<5	Separate room	Yes			No	No	20	No	No	0	No	No	No	No	No	Thrice a week			Yes	No	No	No	No
D016	173	0		65-69			No	0	0	No	No	Yes	Once a month	Yes	Amoxicillin	No	No	Yes	Amoxicillin	No						<5	Separate room	No			No	No	0	No	No	0	No	No	No	No	No	daily			Yes	No	Yes	No	No
J014	174	0		75-79			Yes	1	1	No	No	Yes	Once a month	Don't know	No	No	No	Don't know	No	No						<5	Separate room	Yes			No	No	4	No	No	0	No	No	No	No	No	Twice a week			Yes	No	Yes	No	No
I023	175	0		70-74			No	0	0	No	No	Yes	Once a month	No	No	No	No	No	No	No						<5	Separate room	Yes			No	No	12	No	No	0	No	No	No	No	No	daily			Yes	No	No	Yes	DMARDs
H027	176	0		65-69			No	0	0	No	No	Yes	Once a month	No	No	No	No	No	No	No						<5	Separate room	Yes			No	Yes	10	No	No	0	No	No	No	No	No	Twice a week			Yes	No	No	Yes	Glucocorticoid
A021	177	0		70-74			Yes	1	1	No	No	Yes	Once a month	No	No	No	No	No	No	No						<5	Separate room	Yes			No	No	5	No	No	0	No	No	No	No	No	Thrice a week			Yes	No	No	No	No
G022	178	0		75-79			Yes	1	1	No	No	Yes	Once a month	No	No	No	No	No	No	No						<5	Separate room	Yes			Yes	No	10	No	No	0	No	No	No	No	No	Thrice a week			Yes	Yes	No	No	No
D013	179	0		85-89			Yes	1	4	No	No	Yes	Once a month	Yes	Don't know	Don't know	Don't know	No	No	No						<5	Separate room	No			No	No	0	No	No	0	No	No	No	No	No	daily			Yes	Yes	Yes	No	No
H028	180	0		75-79			No	0	0	No	No	Yes	Once a month	No	No	No	No	No	No	No						<5	Separate room	No			No	No	0	No	No	0	No	No	No	No	No	Twice a week			Yes	No	No	No	No
D024	181	0		65-69			Yes	1	2	Yes	1	Yes	Once a month	Don't know	No	No	No	Don't know	No	No						<5	Separate room	No			No	No	0	No	No	0	No	No	No	No	No	Thrice a week			No	Yes	Yes	No	No
F020	182	0		70-74			Yes	1	5	No	No	Yes	Once a month	No	No	No	No	No	No	No						<5	Separate room	No			No	No	0	No	No	0	No	No	No	No	No	thrice a week			Yes	No	Yes	No	No
A032	183	0		70-74			Yes	3	9	No	No	Yes	Once in 2 months	Don't know	No	No	No	No	No	No						<5	Separate room	No			No	No	0	No	No	0	No	No	No	No	No	Thrice a week			Yes	Yes	Yes	No	No
H035	184	0		65-69			No	0	0	No	No	Yes	Once a month	No	No	No	No	No	No	No						<5	Separate room	No			No	No	0	No	No	0	No	No	No	No	No	Daily			No	No	Yes	No	No
G037	185	0		65-69			No	0	0	No	No	Yes	Once a month	Don't know	No	No	No	Don't know	No	No						>5	Separate room	No			No	No	0	No	No	0	No	No	No	No	No	Thrice a week			Yes	No	Yes	No	No
F021	186	0		65-69			No	0	0	No	No	Yes	Once a month	No	No	No	No	No	No	No						>5	Separate room	No			No	No	0	Yes	breast	0.019	No	Yes	Yes	No	No	daily			No	Yes	Yes	No	No
G034	187	0		65-69			No	0	0	No	No	Yes	Once a month	Yes	Don't know	Don't know	Don't know	No	No	No						<5	Separate room	Yes			No	No	17	No	No	0	No	No	No	No	No	Thrice a week			Yes	No	No	No	No
G031	188	188.2		75-79			Yes	1	1	No	No	Yes	Once a month	Don't know	No	No	No	Don't know	No	No						<5	Separate room	Yes			No	No	6	No	No	0	No	No	No	No	No	Thrice a week			Yes	No	No	No	No
A037	189	0		70-74			Yes	2	10	No	No	Yes	Once a month	No	No	No	No	No	No	No						>5	Separate room	No			No	No	0	No	No	0	No	No	No	No	No	Thrice a week			Yes	No	No	No	No
I036	190	0		80-84			Yes	1	14	No	No	Yes	Once a month	No	No	No	No	No	No	No						>5	Separate room	No			No	No	0	No	No	0	No	No	No	No	No	thrice a week			Yes	Yes	Yes	No	No
A034	191	191.2		70-74			Yes	1	5	No	No	Yes	Once a month	Don't know	No	No	No	No	No	No						>5	Separate room	No			No	No	0	No	No	0	No	No	No	No	No	Once a week			Yes	No	No	No	No
F023	192	0		65-69			No	0	0	No	No	Yes	Once a month	No	No	No	No	No	No	No						<5	Separate room	No			No	No	0	No	No	0	No	No	No	No	No	twice a week			No	Yes	No	No	No
F016	193	0		70-74			No	0	0	No	No	Yes	Once a month	No	No	No	No	No	No	No						<5	Separate room	Yes			No	No	1	No	No	0	No	No	No	No	No	Once a week			No	No	Yes	No	No
I035	194	0		70-74			No	0	0	No	No	Yes	Once a month	No	No	No	No	No	No	No						<5	Separate room	No			No	No	0	No	No	0	No	No	No	No	No	daily			Yes	No	Yes	No	No
H039	195	0		65-69			Yes	1	4	No	No	Yes	Once a month	No	No	No	No	No	No	No						<5	Separate room	No			No	No	0	No	No	0	No	No	No	No	No	Daily			Yes	No	No	No	No
I037	196	0		65-69			Yes	2	8	No	No	Yes	Once a month	Don't know	No	No	No	Don't know	No	No						>5	Separate room	Yes			No	Yes	5	No	No	0	No	No	No	No	No	thrice a week			No	No	Yes	No	No
A036	197	0		75-79			No	0	0	No	No	Yes	Once a month	No	No	No	No	No	No	No						<5	Separate room	No			No	No	0	No	No	0	No	No	No	No	No	Thrice a week			Yes	Yes	Yes	No	No
F015	198	0		85-89			Yes	3	11	No	No	Yes	Once a month	Yes	Don't know	Don't know	Don't know	Yes	Don't know	Don't know						>5	Separate room	Yes			No	No	1	No	No	0	No	No	No	No	No	twice a week			Yes	No	Yes	No	No
D025	199	0		75-79			No	0	0	No	No	Yes	Once a month	Don't know	No	No	No	Don't know	No	No						>5	Separate room	No			No	No	0	No	No	0	No	No	No	No	No	twice a week			No	No	Yes	No	No
G025	200	0		70-74			No	0	0	No	No	Yes	Once a month	No	No	No	No	No	No	No						<5	Separate room	Yes			No	No	2	No	No	0	No	No	No	No	No	Once a week			Yes	Yes	Yes	No	No
B005	201	0		85-89			No	0	0	No	No	Yes	Once a month	No	No	No	No	No	No	No						<5	Separate room	No			No	No	0	No	No	0	No	No	No	No	No	Twice a week			Yes	Yes	No	No	No
G038	202	0		65-69			No	0	0	No	No	Yes	Once a month	Don't know	No	No	No	Don't know	No	No						<5	Separate room	No			No	No	0	No	No	0	No	No	No	No	No	Thrice a week			Yes	Yes	Yes	No	No
G032	203	0		70-74			Yes	1	6	No	No	Yes	Once a month	Don't know	No	No	No	Don't know	No	No						<5	Separate room	Yes			No	No	0.5	Yes	Left medial malleolar area	Not available	No	Yes	No	No	No	Thrice a week			Yes	Yes	Not available	No	No
D026	204	0		65-69			No	0	0	No	No	Yes	Once a month	Yes	Don't know	Don't know	Don't know	Yes	No	No						<5	Separate room	No			No	No	0	No	No	0	No	No	No	No	No	Once a week			Yes	No	Yes	No	No
I033	205	0		65-69			Yes	1	4	No	No	Yes	Once a month	Don't know	No	No	No	Don't know	No	No						<5	Separate room	No			No	No	0	No	No	0	No	No	No	No	No	thrice a week			Yes	Yes	No	No	No
A028	206	0		75-79			No	0	0	No	No	Yes	Once a month	No	No	No	No	No	No	No						<5	Separate room	No			No	No	0	No	No	0	No	No	No	No	No	Twice a week			Yes	Yes	Yes	No	No
A038	207	0		65-69			Yes	1	3	No	No	Yes	Once a month	Don't know	No	No	No	No	No	No						<5	Separate room	No			No	No	0	No	No	0	No	No	No	No	No	Daily			Yes	No	No	No	No
A026	208	0		75-79			No	0	0	No	No	Yes	Once a month	No	No	No	No	No	No	No						<5	Separate room	Yes			No	No	12	No	No	0	No	No	No	No	No	Thrice a week			Yes	Yes	Yes	No	No
G033	209	0		85-89			Yes	1	1	No	No	Yes	Once a month	Don't know	No	No	No	Don't know	No	No						<5	Separate room	No			No	No	0	No	No	0	No	No	No	No	No	Twice a week			Yes	No	Yes	No	No
A033	210	0		70-74			Yes	6	20	No	No	Yes	Once in 2 months	Don't know	No	No	No	No	No	No						<5	Separate room	No			No	No	0	No	No	0	No	No	No	No	No	Other			Yes	No	No	No	No
G030	211	0		75-79			Yes	3	9	Yes	0.33	Yes	Once a month	Don't know	No	No	No	Don't know	No	No						<5	Separate room	No			No	No	0	No	No	0	No	No	No	No	No	Daily			No	Yes	No	No	No
H037	212	0		65-69			No	0	0	No	No	Yes	Once a month	No	No	No	No	No	No	No						<5	Separate room	Yes			No	No	1	No	No	0	No	No	No	No	No	Thrice a week			Yes	No	Yes	No	No
A029	213	213.1		65-69			No	0	0	No	No	Yes	Once a month	No	No	No	No	No	No	No						<5	Separate room	Yes			No	No	10	No	No	0	No	No	No	No	No	Thrice a week			No	Yes	No	No	No
H034	214	0		65-69			No	0	0	No	No	Yes	Once a month	No	No	No	No	No	No	No						>5	Separate room	No			No	No	0	No	No	0	No	No	No	No	No	Thrice a week			No	No	Yes	No	No
D022	215	0		75-79			No	0	0	No	1	Yes	Once a month	No	No	No	No	No	No	No						>5	Separate room	No			No	No	0	No	No	0	No	No	No	No	No	Once a week			Yes	No	Yes	No	No
F017	216	0		75-79			Yes	1	3	No	No	Yes	Once a month	Yes	Don't know	Don't know	Don't know	Yes	Don't know	Don't know						<5	Separate room	No			No	No	0	No	No	0	No	No	No	No	No	thrice a week			Yes	Yes	Yes	No	No
F012	217	0		75-79			No	0	0	No	No	Yes	Once a month	No	No	No	No	No	No	No						>5	Separate room	Yes			No	No	7	No	No	0	No	No	No	No	No	twice a week			No	Yes	No	No	No
G026	218	0		80-84			Yes	1	3	No	No	Yes	Once a month	Don't know	No	No	No	Don't know	No	No						<5	Separate room	Yes			No	No	11	Yes	Bilateral posterior calf area	0.083	Yes	Yes	Yes	Yes	No	Daily			Yes	Yes	Yes	No	No
F018	219	0		75-79			No	0	0	No	No	Yes	Once a month	No	No	No	No	No	No	No						<5	Separate room	Yes			No	No	12	No	No	0	No	No	No	No	No	thrice a week			No	Yes	Yes	No	No
I029	220	0		65-69			Yes	1	3	Yes	Not available	Yes	Once a month	Don't know	No	No	No	Don't know	No	No						<5	Separate room	Yes			No	No	5	Yes	Generalized rash	0	Yes	No	No	No	No	daily			No	No	Yes	Yes	DMARDs
D027	221	0		70-74			No	0	0	No	No	Yes	Once a month	Don't know	No	No	No	Don't know	No	No						<5	Separate room	Yes			No	No	2	No	No	0	No	No	No	No	No	thrice a week			Yes	No	Yes	No	No
A035	222	0		65-69			Yes	1	9	Yes	0.083	Yes	Once a month	Yes	Cefuroxime	Clindamycin	No	Yes	Clindamycin	Cefuroxime						<5	Separate room	Yes			No	No	4	No	No	0	No	No	No	No	No	Thrice a week			No	Yes	No	No	No
G036	223	0		75-79			No	0	0	No	No	Yes	Once a month	No	No	No	No	No	No	No						<5	Not	No			No	No	0	No	No	0	No	No	No	No	No	Other			Yes	Yes	Yes	No	No
H038	224	0		75-79			No	0	0	No	No	Yes	Once a month	No	No	No	No	No	No	No						<5	Separate room	No			No	No	0	No	No	0	No	No	No	No	No	Twice a week			Yes	No	Yes	No	No
D020	225	0		70-74			No	0	0	No	No	Yes	Once a month	No	No	No	No	No	No	No						<5	Separate room	Yes			No	No	3	No	No	0	No	No	No	No	No	twice a week			Yes	Yes	No	No	No
G029	226	0		80-84			No	0	0	No	No	Yes	Once a month	Don't know	No	No	No	Don't know	No	No						<5	Separate room	Yes			No	No	3	No	No	0	No	No	No	No	No	Thrice a week			Yes	No	Yes	No	No
H031	227	0		70-74			No	0	0	No	No	Yes	Once a month	Don't know	No	No	No	Don't know	No	No						>5	Separate room	Yes			No	No	0.5	No	No	0	No	No	No	No	No	Daily			Yes	No	No	No	No
F014	228	228.1		80-84			No	0	0	No	No	Yes	Once a month	No	No	No	No	No	No	No						<5	Separate room	No			No	No	0	Yes	Left leg	8	Yes	Yes	No	No	No	twice a week			Yes	No	Yes	No	No
F024	229	0		75-79			Yes	1	3	Yes	0.25	Yes	Once a month	No	No	No	No	No	No	No						<5	Separate room	Yes			No	No	6	No	No	0	No	No	No	No	No	Once a week			No	Yes	No	No	No
I030	230	0		65-69			Yes	1	8	No	No	Yes	Once a month	Don't know	No	No	No	Don't know	No	No						<5	Separate room	No			No	No	0	No	No	0	No	No	No	No	No	thrice a week			No	No	Yes	Yes	Glucocorticoid
H036	231	0		65-69			Yes	1	11	No	No	Yes	Once a month	No	No	No	No	No	No	No						<5	Separate room	No			No	No	0	No	No	0	No	No	No	No	No	Twice a week			Yes	No	Yes	Yes	Glucocorticoid
F013	232	0		80-84			No	0	0	No	No	Yes	Once a month	No	No	No	No	No	No	No						<5	Separate room	No			No	No	0	No	No	0	No	No	No	No	No	Once a week			No	Yes	No	No	No
H033	233	0		80-84			Yes	1	4	No	No	Yes	Once a month	Yes	Amoxicillin	No	No	Yes	Amoxicillin	No						<5	Separate room	Yes			No	No	5	No	No	0	No	No	No	No	No	Thrice a week			Yes	No	Yes	Yes	Glucocorticoid
B004	234	0		80-84			No	0	0	No	No	Yes	Once a month	No	No	No	No	No	No	No						<5	Separate room	No			No	No	0	No	No	0	No	No	No	No	No	Thrice a week			No	No	Yes	No	No
G035	235	0		65-69			Yes	2	9	No	No	Yes	Once a month	Don't know	No	No	No	Don't know	No	No						<5	Separate room	Yes			No	No	2	No	No	0	No	No	No	No	No	Daily			Yes	No	No	No	No
H030	236	0		70-74			No	0	0	No	No	Yes	Once a month	Don't know	No	No	No	Don't know	No	No						<5	Separate room	No			No	No	0	No	No	0	No	No	No	No	No	Thrice a week			No	Yes	No	Yes	DMARDs
D021	237	0		80-84			No	0	0	No	No	Yes	Once a month	Don't know	No	No	No	Don't know	No	No						<5	Separate room	No			No	No	0	No	No	0	No	No	No	No	No	Once a week			Yes	Yes	No	No	No
H032	238	0		75-79			No	0	0	No	No	Yes	Once a month	Don't know	No	No	No	Don't know	No	No						>5	Separate room	Yes			No	No	4	No	No	0	No	No	No	No	No	Thrice a week			Yes	No	Yes	No	No
H029	239	0		75-79			Yes	2	3	Yes	0.67	Yes	Once a month	Don't know	No	No	No	Don't know	No	No						<5	Separate room	No			No	No	0	No	No	0	No	No	No	No	No	Thrice a week			Yes	No	No	No	No
A030	240	240.1		85-89			No	0	0	No	No	Yes	Once a month	No	No	No	No	No	No	No						<5	Separate room	No			No	Yes	2	Yes	Bilateral ankle	0.25	No	Yes	No	No	No	Twice a week			Yes	No	No	No	No
I032	241	0		65-69			No	0	0	No	No	Yes	Once a month	No	No	No	No	No	No	No						<5	Separate room	No			No	No	0	No	No	0	No	No	No	No	No	daily			Yes	No	Yes	No	No
F022	242	242.1		65-69			No	0	0	No	No	Yes	Once a month	Don't know	No	No	No	Don't know	No	No						<5	Separate room	No			No	No	0	Yes	arms,legs	0.008	No	Yes	Yes	Yes	No	daily			No	Yes	No	No	No
I034	243	0		75-79			Yes	3	10	No	No	Yes	Once a month	Don't know	No	No	No	Don't know	No	No						<5	Separate room	No			No	No	0	No	No	0	No	No	No	No	No	thrice a week			Yes	No	Yes	No	No
I031	244	0		75-79			Yes	1	7	No	No	Yes	Once a month	Don't know	No	No	No	Don't know	No	No						<5	Separate room	No			No	No	0	No	No	0	No	No	No	No	No	Once a week			Yes	No	No	No	No
G028	245	0		85-89			Yes	2	6	No	No	Yes	Once a month	Don't know	No	No	No	Don't know	No	No						<5	Separate room	No			No	No	0	No	No	0	No	No	No	No	No	Thrice a week			No	No	Yes	No	No
F019	246	0		65-69			No	0	0	No	No	Yes	Once a month	No	No	No	No	No	No	No						<5	Separate room	Yes			No	No	12	Yes	axilla and breast	0.167	Yes	Yes	Yes	No	No	Other			Yes	No	No	No	No
D019	247	0		65-69			Yes	1	10	No	No	Yes	Once a month	Don't know	No	No	No	Don't know	No	No						>5	Separate room	No			No	No	0	No	No	0	No	No	No	No	No	twice a week			No	No	Yes	No	No
A031	248	0		70-74			No	0	0	No	No	Yes	Once a month	No	No	No	No	No	No	No						<5	Separate room	No			No	No	0	No	No	0	No	No	No	No	No	Once a week			Yes	No	No	No	No
G027	249	0		70-74			Yes	1	1	No	No	Yes	Once a month	No	No	No	No	No	No	No						<5	Not	Yes			No	No	3	No	No	0	No	No	No	No	No	Twice a week			No	Yes	Yes	No	No
A027	250	0		70-74			No	0	0	No	No	Yes	Once a month	Yes	Don't know	Don't know	Don't know	Yes	Don't know	Don't know						<5	Separate room	No			No	No	0	No	No	0	No	No	No	No	No	Thrice a week			Yes	No	No	No	No
I028	251	0		65-69			Yes	1	2	No	No	Yes	Once a month	No	No	No	No	No	No	No						<5	Not	Yes			Yes	Yes	1	No	No	0	No	No	No	No	No	thrice a week			Yes	No	No	Don't know	Don't know
D023	252	0		80-84			Yes	5	30	No	No	Yes	Once a month	Don't know	No	No	No	Don't know	No	No						<5	Separate room	Yes			No	No	0.33	No	No	0	No	No	No	No	No	thrice a week			Yes	Yes	No	No	No
D018	253	0		65-69			No	0	0	No	No	Yes	Twice in a month	No	No	No	No	No	No	No						<5	Separate room	No			No	Yes	6	No	No	0	No	No	No	No	No	Once a week			Yes	Yes	Yes	No	No
I042	254	254.1		65-69			No	0	0	No	No	Yes	Once a month	Yes	Amoxicillin	No	No	Yes	Amoxicillin	No						<5	Separate room	No			No	No	0	No	No	0	No	No	No	No	No	daily			Yes	Yes	Yes	No	No
F029	255	0		65-69			Yes	1	5	No	No	Yes	Once a month	No	No	No	No	No	No	No						<5	Separate room	No			No	No	0	No	No	0	No	No	No	No	No	Other			Yes	No	No	No	No
I043	256	0		75-79			No	0	0	No	No	Yes	Once in 2 months	No	No	No	No	No	No	No						<5	Separate room	Yes			No	No	2	No	No	0	No	No	No	No	No	thrice a week			Yes	Yes	Yes	No	No
H043	257	0		70-74			Yes	1	1	No	No	Yes	Once a month	No	No	No	No	No	No	No						>5	Separate room	Yes			No	No	2	No	No	0	No	No	No	No	No	Thrice a week			Yes	No	No	No	No
B010	258	0		65-69			Yes	1	4	No	No	Yes	Once a month	No	No	No	No	No	No	No						<5	Separate room	No			No	Yes	0.5	No	No	0	No	No	No	No	No	Thrice a week			No	Yes	No	No	No
C002	259	0		65-69			No	0	0	No	No	Yes	Once a month	No	No	No	No	No	No	No						<5	Separate room	No			No	No	0	No	No	0	No	No	No	No	No	Daily			Yes	Yes	No	No	No
F033	260	0		65-69			No	0	0	No	No	Yes	Once a month	Don't know	No	No	No	Don't know	No	No						>5	Separate room	No			No	Yes	2	No	No	0	No	No	No	No	No	daily			No	Yes	No	No	No
C001	261	0		65-69			No	0	0	No	No	Yes	Once a month	No	No	No	No	No	No	No						<5	Separate room	Yes			No	No	2	No	No	0	No	No	No	No	No	Twice a week			Yes	Yes	Yes	No	No
C004	262	0		70-74			Yes	1	6	No	No	Yes	When as need	No	No	No	No	No	No	No						<5	Separate room	No			No	No	0	Yes	Left arm	0.055	No	Yes	No	No	No	Other			Yes	No	Yes	No	No
B006	263	0		65-69			No	0	0	No	No	Yes	Once a month	No	No	No	No	No	No	No						<5	Separate room	No			No	No	0	No	No	0	No	No	No	No	No	Once a week			Yes	Yes	No	No	No
G041	264	0		65-69			No	0	0	No	No	Yes	Once a month	Don't know	No	No	No	Don't know	No	No						<5	Separate room	Yes			No	No	1	No	No	0	No	No	No	No	No	Daily			Yes	Yes	Yes	No	No
H040	265	0		70-74			No	0	0	No	No	Yes	Once a month	No	No	No	No	No	No	No						<5	Separate room	Yes			No	No	8	Yes	Lower limb	10	Yes	Yes	Yes	No	No	Once a week			Yes	No	Yes	No	No
G046	266	0		75-79			Yes	3	10	No	No	Yes	Once a month	Don't know	No	No	No	Don't know	No	No						>5	Separate room	Yes			No	No	4	No	No	0	No	No	No	No	No	Thrice a week			No	Yes	Yes	No	No
D030	267	267.1		70-74			Yes	1	2	Yes	0.0417	Yes	Once a month	Don't know	No	No	No	Don't know	No	No						>5	Separate room	No			No	No	0	No	No	0	No	No	No	No	No	thrice a week			Yes	No	Yes	No	No
A042	268	0		70-74			No	0	0	No	No	Yes	Once a month	No	No	No	No	No	No	No						<5	Separate room	Yes			No	No	4	No	No	0	No	No	No	No	No	Thrice a week			Yes	No	No	No	No
H042	269	0		70-74			No	0	0	No	No	Yes	Once a month	Don't know	No	No	No	Don't know	No	No						<5	Separate room	Yes			No	No	1	No	No	0	No	No	No	No	No	Twice a week			Yes	No	No	No	No
F032	270	0		65-69			No	0	0	No	No	Yes	Once a month	No	No	No	No	No	No	No						<5	Separate room	No			No	No	0	No	No	0	No	No	No	No	No	Thrice a week			Yes	Yes	Yes	No	No
I046	271	0		65-69			No	0	0	No	No	Yes	Once a month	No	No	No	No	No	No	No						>5	Not	No			No	No	0	No	No	0	No	No	No	No	No	thrice a week			Yes	Yes	No	No	No
I038	272	272.1		65-69			No	0	0	No	No	Yes	Once a month	No	No	No	No	No	No	No						<5	Not	No			No	No	0	No	No	0	No	No	No	No	No	thrice a week			No	Yes	Yes	Don't know	Don't know
A043	273	0		65-69			No	0	0	No	No	Yes	Once a month	Yes	Don't know	Don't know	Don't know	Yes	Don't know	Don't know						<5	Separate room	No			No	No	0	No	No	0	No	No	No	No	No	Once a week			Yes	No	No	No	No
B007	274	0		75-79			No	0	0	No	No	Yes	Once a month	No	No	No	No	No	No	No						<5	Separate room	Yes			No	No	7	No	No	0	No	No	No	No	No	Thrice a week			Yes	Yes	Yes	No	No
B011	275	0		65-69			No	0	0	No	No	Yes	Once a month	No	No	No	No	No	No	No						<5	Not	No			No	No	0	No	No	0	No	No	No	No	No	Once a week			Yes	No	Yes	No	No
F034	276	0		65-69			No	0	0	No	No	Yes	Once a month	No	No	No	No	No	No	No						<5	Separate room	Yes			No	No	2	Yes	legs,feet	3	Yes	Yes	No	No	No	twice a week			Yes	No	No	Yes	DMARDs
A041	277	0		65-69			No	0	0	No	No	Yes	Once a month	No	No	No	No	No	No	No						<5	Separate room	No			No	No	0	No	No	0	No	No	No	No	No	Once a week			Yes	No	No	No	No
F028	278	278.1		65-69			Yes	2	11	No	No	Yes	Once a month	Yes	Don't know	Don't know	Don't know	No	No	No						<5	Separate room	Yes			No	No	4	No	No	0	No	No	No	No	No	daily			No	Yes	No	No	No
D029	279	0		80-84			No	0	0	No	No	Yes	Once a month	Yes	Amoxicillin	No	No	Yes	Amoxicillin	No						<5	Separate room	Yes			No	No	10	No	No	0	No	No	No	No	No	twice a week			Yes	No	Yes	No	No
G039	280	0		65-69			Yes	1	3	No	No	Yes	Once a month	No	No	No	No	No	No	No						<5	Separate room	No			No	No	0	Yes	Around ankle	10	No	No	No	No	No	Daily			Yes	No	Yes	No	No
B008	281	0		65-69			No	0	0	No	No	Yes	Once a month	No	No	No	No	No	No	No						<5	Separate room	No			No	No	0	No	No	0	No	No	No	No	No	Thrice a week			No	No	Yes	No	No
I044	282	0		65-69			Yes	1	3	No	No	Yes	Once a month	No	No	No	No	No	No	No						<5	Separate room	No			No	No	0	No	No	0	No	No	No	No	No	twice a week			Yes	No	Yes	Yes	Don't know
F035	283	0		65-69			Yes	1	4	Yes	0.0385	Yes	Once a month	No	No	No	No	No	No	No						>5	Separate room	Yes			No	No	10	No	No	0	No	No	No	No	No	Once a week			Yes	No	Yes	No	No
H047	284	0		70-74			Yes	1	11	No	No	Yes	Once a month	Don't know	No	No	No	Don't know	No	No						<5	Separate room	Yes			No	No	5	No	No	0	No	No	No	No	No	Twice a week			Yes	No	Yes	No	No
A039	285	0		65-69			Yes	2	3	No	No	Yes	Once a month	No	No	No	No	No	No	No						<5	Separate room	No			No	No	0	No	No	0	No	No	No	No	No	Daily			Yes	Yes	Yes	No	No
I041	286	0		65-69			Yes	1	7	No	No	Yes	Once a month	No	No	No	No	No	No	No						<5	Not	No			No	No	0	No	No	0	No	No	No	No	No	thrice a week			Yes	Yes	Yes	No	No
I045	287	0		65-69			No	0	0	No	No	Yes	Once a month	Don't know	No	No	No	Don't know	No	No						>5	Separate room	No			No	Yes	1	No	No	0	No	No	No	No	No	twice a week			No	Yes	No	No	No
G045	288	0		70-74			Yes	1	10	No	No	Yes	Once a month	Yes	Amoxicillin	No	No	No	No	No						<5	Separate room	Yes			No	No	9	No	No	0	No	No	No	No	No	Once a week			Yes	Yes	Yes	No	No
I040	289	0		70-74			No	0	0	No	No	Yes	Once a month	No	No	No	No	No	No	No						>5	Separate room	No			No	Yes	3	No	No	0	No	No	No	No	No	daily			Yes	No	Yes	No	No
F030	290	0		75-79			No	0	0	No	No	Yes	Once a month	No	No	No	No	No	No	No						<5	Separate room	No			No	No	0	No	No	0	No	No	No	No	No	Once a week			Yes	No	Yes	No	No
G040	291	0		65-69			No	0	0	No	No	Yes	Once a month	Don't know	No	No	No	Don't know	No	No						<5	Separate room	No			No	No	0	No	No	0	No	No	No	No	No	Thrice a week			Yes	No	Yes	No	No
G043	292	0		70-74			Yes	1	26	No	No	Yes	Once a month	Don't know	No	No	No	Don't know	No	No						>5	Separate room	Yes			No	No	10	No	No	0	No	No	No	No	No	Thrice a week			Yes	No	Yes	No	No
F027	293	293.1		65-69			Yes	1	2	No	No	Yes	Once a month	No	No	No	No	No	No	No						<5	Separate room	No			No	No	0	No	No	0	No	No	No	No	No	thrice a week			No	Yes	No	Yes	DMARDs
G044	294	0		75-79			No	0	0	No	No	Yes	Once a month	No	No	No	No	No	No	No						<5	Separate room	Yes			No	No	8	No	No	0	No	No	No	No	No	Thrice a week			Yes	No	Yes	No	No
H046	295	0		65-69			No	0	0	No	No	Yes	Once a month	No	No	No	No	No	No	No						>5	Separate room	Yes			No	No	4	No	No	0	No	No	No	No	No	Thrice a week			Yes	Yes	Yes	No	No
C005	296	0		70-74			No	0	0	No	No	Yes	Once a month	Don't know	Don't know	Don't know	Don't know	Don't know	Don't know	Don't know						<5	Separate room	No			No	No	0	No	No	0	No	No	No	No	No	Thrice a week			Yes	Yes	No	No	No
H041	297	0		70-74			Yes	2	9	No	No	Yes	Once a month	No	No	No	No	No	No	No						>5	Separate room	No			No	No	0	No	No	0	No	No	No	No	No	Twice a week			No	No	Yes	No	No
D028	298	0		75-79			Yes	1	1	Yes	0.0417	Yes	Once a month	No	No	No	No	No	No	No						<5	Separate room	Yes			No	No	13	No	No	0	No	No	No	No	No	twice a week			No	Yes	No	No	No
G042	299	0		65-69			Yes	2	6	Yes	0.83	Yes	Once a month	Yes	Don't know	Don't know	Don't know	Yes	Don't know	Don't know						<5	Separate room	No			No	No	0	Yes	Dorsal aspect of both foot	0.83	Yes	Yes	No	Yes	blisters	Twice a week			No	Yes	No	No	No
D031	300	0		65-69			No	0	0	No	No	Yes	Once a month	Yes	Flucloxacilline	No	No	Yes	Flucloxacillin	No						<5	Separate room	Yes			No	No	17	Yes	Right leg	3	Yes	Yes	Yes	Yes	No	thrice a week			Yes	No	Yes	No	No
F025	301	0		65-69			No	0	0	No	No	Yes	Once a month	No	No	No	No	No	No	No						<5	Separate room	No			No	No	0	No	No	0	No	No	No	No	No	thrice a week			Yes	No	Yes	No	No
F026	302	0		70-74			Yes	2	7	No	1	Yes	Once a month	No	No	No	No	No	No	No						>5	Separate room	No			No	No	0	No	No	0	No	No	No	No	No	Once a week			Yes	Yes	Yes	No	No
C003	303	0		65-69			No	0	0	No	No	Yes	Once a month	No	No	No	No	No	No	No						<5	Separate room	No			No	No	0	No	No	0	No	No	No	No	No	Once a week			Yes	No	No	No	No
A044	304	0		70-74			Yes	1	2	No	No	Yes	Once a month	Don't know	No	No	No	No	No	No						>5	Separate room	No			No	No	0	No	No	0	No	No	No	No	No	Once a week			Yes	No	No	No	No
A040	305	0		65-69			No	0	0	No	No	Yes	Once a month	No	No	No	No	No	No	No						<5	Separate room	Yes			No	No	5	No	No	0	No	No	No	No	No	Twice a week			Yes	No	No	No	No
F031	306	306.1		65-69			No	0	0	No	No	Yes	Once a month	Don't know	No	No	No	Don't know	No	No						<5	Separate room	No			No	No	0	No	No	0	No	No	No	No	No	thrice a week			No	Yes	No	Yes	DMARDs
B009	307	0		65-69			No	0	0	No	No	Yes	Once a month	No	No	No	No	No	No	No						<5	Separate room	Yes			No	No	10	Yes	Right hand dorsum	1	No	Yes	No	Yes	No	Thrice a week			Yes	No	No	No	No
I039	308	0		70-74			No	0	0	No	No	Yes	Once a month	Yes	Amoxicillin	No	No	Yes	Amoxicillin	No						<5	Not	No			No	No	0	No	No	0	No	No	No	No	No	twice a week			Yes	No	Yes	No	No
H044	309	0		70-74			Yes	1	3	No	No	Yes	Once a month	No	No	No	No	No	No	No						<5	Separate room	No			No	No	0	No	No	0	No	No	No	No	No	Daily			Yes	Yes	No	No	No
[truncated: 20 more columns]
